# Supplementary material for: Acid-modified biochar combined with reduced nitrogen fertilizer improves soil organic carbon and cotton yield in saline-alkali soil
Source: Front Plant Sci. 2026 Jul 14;17:1843141. doi: 10.3389/fpls.2026.1843141 (PMC13407268; doi:10.3389/fpls.2026.1843141)
Supplement: Supplementary file 1 [file DataSheet1.xls]

## Sheet: 2024
Sample	Treatment	Rep	delta18O_permil	Atom_percent_18O	Total_O_percent
1	CK	1	8450	0.82	21.42
2	CK	2	8750	0.85	21.55
3	CK	3	8100	0.79	21.38
4	CK	4	8520	0.83	21.47
5	N1	1	10150	0.96	21.72
6	N1	2	10320	0.98	21.81
7	N1	3	9870	0.94	21.69
8	N1	4	10220	0.97	21.75
9	N2	1	9850	0.93	21.84
10	N2	2	10080	0.95	21.9
11	N2	3	9700	0.92	21.78
12	N2	4	9960	0.94	21.86
13	BN1	1	19400	1.85	22.35
14	BN1	2	19800	1.89	22.44
15	BN1	3	19000	1.81	22.31
16	BN1	4	19550	1.86	22.4
17	BN2	1	18750	1.78	22.25
18	BN2	2	19200	1.82	22.34
19	BN2	3	18500	1.76	22.2
20	BN2	4	18950	1.8	22.29

## Sheet: 2025
Sample	Treatment	Rep	delta18O_permil	Atom_percent_18O	Total_O_percent
1	CK	1	7280	0.71	21.36
2	CK	2	7550	0.73	21.42
3	CK	3	7120	0.7	21.33
4	CK	4	7450	0.72	21.39
5	N1	1	7820	0.76	21.48
6	N1	2	8230	0.8	21.56
7	N1	3	7650	0.75	21.44
8	N1	4	8050	0.78	21.52
9	N2	1	9400	0.91	21.72
10	N2	2	9820	0.95	21.81
11	N2	3	9150	0.89	21.68
12	N2	4	9600	0.93	21.76
13	BN1	1	22500	2.15	22.52
14	BN1	2	23100	2.21	22.63
15	BN1	3	22780	2.18	22.57
16	BN1	4	23350	2.23	22.66
17	BN2	1	21100	2.02	22.4
18	BN2	2	21650	2.07	22.49
19	BN2	3	21300	2.04	22.44
20	BN2	4	21800	2.09	22.52
